# Supplementary material for: The effectiveness of high dose zinc acetate lozenges on various common cold symptoms: a meta-analysis
Source: BMC Fam Pract. 2015 Feb 25;16:24. doi: 10.1186/s12875-015-0237-6 (PMC4359576; doi:10.1186/s12875-015-0237-6)
Supplement: Additional file 2: — Extraction of data and transformation to percentage scale. [file 12875_2015_237_MOESM2_ESM.xls]

## Sheet: Cover
Additional file 2
The effectiveness of high dose zinc acetate lozenges on various common cold symptoms: a meta-analysis
Submitted to BMC Family Practice
http://www.biomedcentral.com/bmcfampract
Harri Hemilä and Elizabeth Chalker
Jan 6, 2015
Harri Hemilä
Department of Public Health
University of Helsinki
Helsinki
Finland
harri.hemila@helsinki.fi
http://www.mv.helsinki.fi/home/hemila/
This file describes the calculations for the meta-analysis
Spreadsheet ”Effect of Zinc Acetate on Cold Symptoms”
describes the extraction of data and transformation for the percentage scale

## Sheet: Effect of Zinc Acetate on Cold Symptoms
Calculation of the relative effect of zinc acetate on specific common cold symptoms											Calculation of the relative effect of zinc from the original data						Calculation of the specific untreated symptoms as % of total cold duration
The Petrus data are from email 2014-04-11 (file: Group comparisons... 041114.pdf)																		Percentage
and for total colds: (file: group comparisons_Lawson_09_03_04.pdf)																		of total
																		cold duration
											Relative effect					Petrus 1998	Placebo	Total days	Complement	Placebo		Petrus 1998
Petrus 1998 Table III	Zinc		Placebo								Zinc		Placebo				Mean	5.1056	this is useful	SD
																		% of	in RevMan		% of
From emails	Mean	SD	Mean	SD							Mean	SD	Mean	SD
All symptoms	3.7968	1.63029	5.1056	2.95545							0.743654	0.319314	1	0.578864	All symptoms		5.1056	1		2.95545	0.578864
Nasal discharge	3.12	2.72	5.1	4.705							0.611765	0.533333	1	0.922549	Nasal discharge		5.1	0.998903	0.00109683	4.705	0.921537
Nasal congestion	2.71	2.652	5.2	4.813							0.521154	0.51	1	0.925577	Nasal congestion		5.2	1.01849	-0.0184895	4.813	0.94269
Sneezing	2.35	2.543	3.12	4.04							0.753205	0.815064	1	1.29487	Sneezing		3.12	0.611094	0.388906	4.04	0.791288
Scratchy throat	1.62	2.419	3.43	3.367							0.472303	0.705248	1	0.981633	Scratchy throat		3.43	0.671811	0.328189	3.367	0.659472
Sore throat	2.29	2.484	1.41	2.198							1.62411	1.7617	1	1.55887	Sore throat		1.41	0.276167	0.723833	2.198	0.430508
Hoarseness	0.62	1.388	1.43	2.814							0.433566	0.970629	1	1.96783	Hoarseness		1.43	0.280085	0.719915	2.814	0.55116
Cough	2.4	2.966	2.18	2.643							1.10092	1.36055	1	1.21239	Cough		2.18	0.426982	0.573018	2.643	0.517667
Myalgia	0.44	1.526	1.27	2.307							0.346457	1.20157	1	1.81654	Myalgia		1.27	0.248746	0.751254	2.307	0.451857
Headache	1.94	2.539	2.04	2.901							0.95098	1.24461	1	1.42206	Headache		2.04	0.399561	0.600439	2.901	0.5682
Fever	0.13	0.525	0.2	0.816							0.65	2.625	1	4.08	Fever		0.2	0.0391727	0.960827	0.816	0.159825
		N=	t(P=0.05,24df)=				N=	t(P=0.05,22df)=			Relative effect					Prasad 2000	Placebo	Total days	Complement	Placebo		Prasad 2000
		25	2.0639				23	2.07387			Zinc		Placebo				Mean	8.1		SD
Prasad 2000 Table 2	Zinc	95% CI				Placebo	95% CI				Mean	SD	Mean	SD				% of			% of
From the publication	Mean	Low	Up	SE	SD	Mean	Low	Up	SE	SD
All symptoms	4.5				1.6	8.1				1.8	0.555556	0.197531	1	0.222222	All symptoms		8.1	1		1.8	0.222222
Nasal discharge	4.1	3.3	4.9	0.387616	1.93808	5.8	4.3	7.3	0.723284	3.46875	0.706897	0.334152	1	0.59806	Nasal discharge		5.8	0.716049	0.283951	3.46875	0.428241
Nasal congestion	3.3	2.3	4.3	0.48452	2.4226	4.7	3.1	6.2	0.747394	3.58438	0.702128	0.515447	1	0.762633	Nasal congestion		4.7	0.580247	0.419753	3.58438	0.442515
Sneezing	2.7	1.9	3.5	0.387616	1.93808	4.4	3	5.9	0.699175	3.35313	0.613636	0.440473	1	0.762074	Sneezing		4.4	0.54321	0.45679	3.35313	0.413966
Scratchy throat	2.8	1.9	3.7	0.436068	2.18034	2.8	1.4	4.2	0.675065	3.2375	1	0.778693	1	1.15625	Scratchy throat		2.8	0.345679	0.654321	3.2375	0.399691
Sore throat	2	1.2	2.7	0.36339	1.81695	3	1.8	4.3	0.602737	2.89063	0.666667	0.60565	1	0.963542	Sore throat		3	0.37037	0.62963	2.89063	0.356867
Hoarseness	2	1	3	0.48452	2.4226	1.2	0.3	2.7	0.578628	2.775	1.66667	2.01883	1	2.3125	Hoarseness		1.2	0.148148	0.851852	2.775	0.342593
Cough	3.1	2.1	4.1	0.48452	2.4226	6.3	4.9	7.7	0.675065	3.2375	0.492063	0.38454	1	0.513889	Cough		6.3	0.777778	0.222222	3.2375	0.399691
Muscle ache	1.4	0.6	2.2	0.387616	1.93808	1.5	0.3	2.7	0.578628	2.775	0.933333	1.29205	1	1.85	Myalgia		1.5	0.185185	0.814815	2.775	0.342593
Headache	2	1.1	2.8	0.411842	2.05921	2.4	1.4	3.4	0.48219	2.3125	0.833333	0.858004	1	0.963542	Headache		2.4	0.296296	0.703704	2.3125	0.285494
Fever	0.4	0	0.8	0.193808	0.96904	0.2	-0.1	0.5	0.144657	0.69375	2	4.8452	1	3.46875	Fever		0.2	0.0246914	0.975309	0.69375	0.0856481
											Relative effect					Prasad 2008	Placebo	Total days	Complement	Placebo		Prasad 2008
Prasad 2008 Tbl 2 all	Zinc		Placebo								Zinc		Placebo				Mean	7.12		SD
From the publication	Mean	SD	Mean	SD							Mean	SD	Mean	SD				% of			% of
All symptoms	4	1.04	7.12	1.26							0.561798	0.146067	1	0.176966	All symptoms		7.12	1		1.26	0.176966
Nasal discharge	3	1.63	4.56	3.01							0.657895	0.357456	1	0.660088	Nasal discharge		4.56	0.640449	0.359551	3.01	0.422753
Nasal congestion	2.2	2.02	2.56	2.88							0.859375	0.789062	1	1.125	Nasal congestion		2.56	0.359551	0.640449	2.88	0.404494
Sneezing	2.64	1.62	2.6	2.27							1.01538	0.623077	1	0.873077	Sneezing		2.6	0.365169	0.634831	2.27	0.31882
Scratchy throat	1.68	1.54	1.92	2.3							0.875	0.802083	1	1.19792	Scratchy throat		1.92	0.269663	0.730337	2.3	0.323034
Sore throat	1.96	1.83	3.24	2.93							0.604938	0.564815	1	0.904321	Sore throat		3.24	0.455056	0.544944	2.93	0.411517
Hoarseness	1	1.44	2.2	2.9							0.454545	0.654545	1	1.31818	Hoarseness		2.2	0.308989	0.691011	2.9	0.407303
Cough	2.16	1.7	5.08	2.97							0.425197	0.334646	1	0.584646	Cough		5.08	0.713483	0.286517	2.97	0.417135
Muscle ache	0.8	1.22	2	2.25							0.4	0.61	1	1.125	Myalgia		2	0.280899	0.719101	2.25	0.316011
Headache	1.2	1.32	1.48	1.71							0.810811	0.891892	1	1.15541	Headache		1.48	0.207865	0.792135	1.71	0.240169
Fever	0.52	1.35	1.12	2							0.464286	1.20536	1	1.78571	Fever		1.12	0.157303	0.842697	2	0.280899

## Sheet: Test of Heterogeneity
This table calculates the SE value for RevMan for the test of heterogeneity over the symptoms
The effect estimates and their 95% CI
are derived from
Additional File 3, pages 2 and 3
Test of heterogeneity of zinc effect			These are used for RevMan
			GIV algorithm
For Fig. 4 (Gnuplot)			Additional File 3, page 4
	95%CI			Effect
	low	high	SE = range/2*1.96	Estimate
Nasal discharge	-50.52	-17.11	8.52296	-33.81
Nasal congestion	-58.21	-15.6	10.8699	-36.9
Sneezing	-45.21	0.54	11.6709	-22.33
Scratchy throat	-59.23	-7.86	13.1046	-33.55
Sore throat	-45.9	10.24	14.3214	-17.83
Hoarseness	-82.43	-2.89	20.2908	-42.66
Cough	-63.65	-28.63	8.93367	-46.14
Muscle ache	-89.29	-18.03	18.1786	-53.66
Headache	-44.38	17.65	15.824	-13.36
Fever	-104.18	33.11	35.023	-35.53

## Sheet: Duration of Symptoms
This table calculates the duration of cold symptoms as a proportion of total cold duration
The effect estimate and its 95% CI
are derived from
Additional File 4, pages 2 and 3
Pooling the Symptom duration			These pooled values are used for RevMan
as proportion of total cold duration			GIV algorithm
			Additional File 4, page 4
For Fig. 5 (Gnuplot)
	95%CI			Effect
	low	high	SE = range/2*1.96	Estimate
Nasal discharge	84.92	60.61	6.20153	72.76
Nasal congestion	65.86	41.81	6.1352	53.84
Sneezing	56.33	35.07	5.42347	45.7
Scratchy throat	46.82	26.17	5.26786	36.49
Sore throat	48.31	27.3	5.35969	37.81
Hoarseness	34.4	13.19	5.41071	23.79
Cough	77.3	54.08	5.92347	66.19
Muscle ache	33.93	14.75	4.89286	24.34
Headache	35.14	18.08	4.35204	26.61
Fever	13.86	0.31	3.45663	6.77
